# Supplementary material for: Musashi-1 and miR-147 Precursor Interaction Mediates Synergistic Oncogenicity Induced by Co-Infection of Two Avian Retroviruses
Source: Cells. 2022 Oct 21;11(20):3312. doi: 10.3390/cells11203312 (PMC9600308; doi:10.3390/cells11203312)
Supplement: Supplementary file 1 [file cells-11-03312-s001.zip]

Archive with 1 entries (1 files):
- cells-1969996-supplementary.pdf
